# Supplementary material for: Association between Dietary Fiber Intake and Incidence of Depression and Anxiety in Patients with Essential Hypertension
Source: Nutrients. 2021 Nov 20;13(11):4159. doi: 10.3390/nu13114159 (PMC8623764; doi:10.3390/nu13114159)
Supplement: Supplementary file 1 [file nutrients-13-04159-s001.zip]

Archive with 1 entries (1 files):
- nutrients-1375234-supplementary.pdf
